# Supplementary material for: High-Density Tactile Sensor Array for Sub-Millimeter Texture Recognition
Source: Sensors (Basel). 2025 Aug 15;25(16):5078. doi: 10.3390/s25165078 (PMC12390072; doi:10.3390/s25165078)
Supplement: Supplementary file 1 [file sensors-25-05078-s001.zip]

Archive with 1 entries (1 files):
- sensors-3789629-supplementary.pdf
